# Supplementary material for: Exportation of MDR TB to Europe from Setting with Actively Transmitted Persistent Strains in Peru
Source: Emerg Infect Dis. 2019 Mar;25(3):596–8. doi: 10.3201/eid2503.180574 (PMC6390752; doi:10.3201/eid2503.180574)
Supplement: Appendix 2 — Mycobacterial interspersed repetitive unit–variable-number tandem-repeat types for multidrug-resistant isolates from San Juan de Lurigancho, Lima, 2014–2015 [file 18-0574-Techapp-s2.xlsx]

## Sheet: Hoja1
article DOI: https://doi.org/10.3201/eid2503.180574
Exportation of MDR TB to Europe from Setting with Actively Transmitted Persistent Strains in Peru
Table 1. MIRU-VNTR types for the MDR isolates from SJL, Lima, 2014-15.
ID sample	Cluster	Origin	Isolation year	154	424	577	580	802	960	1644	1955	2059	2163b	2165	2347	2401	2461	2531	2687	2996	3007	3171	3192	3690	4052	4156	4348
5275	C1-LPMDR	Lima, Peru	2014	1	3	4	2	2	4	2	3	1	2	2	4	1	2	6	1	5	3	3	2	2	7	2	2
5281	C1-LPMDR	Lima, Peru	2014	1	3	4	2	2	4	2	3	1	2	2	4	1	2	6	1	5	3	3	2	2	7	2	2
5283	C1-LPMDR	Lima, Peru	2014	1	3	4	2	2	4	2	3	1	2	2	4	1	2	6	1	5	3	3	2	2	7	2	2
5334	C1-LPMDR	Lima, Peru	2014	1	3	4	2	2	4	2	3	1	2	2	4	1	2	6	1	5	3	3	2	2	7	2	2
5365	C1-LPMDR	Lima, Peru	2014	1	3	4	2	2	4	2	3	1	2	2	4	1	2	6	1	5	3	3	2	2	7	2	2
5404	C1-LPMDR	Lima, Peru	2014	1	3	4	2	2	4	2	3	1	2	2	4	1	2	6	1	5	3	3	2	2	7	2	2
5513	C1-LPMDR	Lima, Peru	2014	1	3	4	2	2	4	2	3	1	2	2	4	1	2	6	1	5	3	3	2	2	7	2	2
5707	C1-LPMDR	Lima, Peru	2015	1	3	4	2	2	4	2	3	1	2	2	4	1	2	6	1	5	3	3	2	2	7	2	2
6500	C1-LPMDR	Lima, Peru	2015	1	3	4	2	2	4	2	3	1	2	2	4	1	2	6	1	5	3	3	2	2	7	2	2
6636-A*	C1-LPMDR	Lima, Peru	2015	1	3	4	2	2	4	2	3	1	2	2	4	1	2	6	1	5	3	3	2	2	7	2	2
6636-B*		Lima, Peru	2015	2	2	3	1	3	6	3	3	2	2	3	4	4	2	5	1	5	-	3	3	3	7	-	2
5260	C2-LPMDR	Lima, Peru	2014	1	3	4	2	2	4	3	4	2	2	2	4	1	2	6	1	5	3	3	2	2	5	2	2
5272	C2-LPMDR	Lima, Peru	2014	1	3	4	2	2	4	3	4	2	2	2	4	1	2	6	1	5	3	3	2	2	5	2	2
5286	C2-LPMDR	Lima, Peru	2014	1	3	4	2	2	4	3	4	2	2	2	4	1	2	6	1	5	3	3	2	2	5	2	2
5312	C2-LPMDR	Lima, Peru	2014	1	3	4	2	2	4	3	4	2	2	2	4	1	2	6	1	5	3	3	2	2	5	2	2
5459	C2-LPMDR	Lima, Peru	2014	1	3	4	2	2	4	3	4	2	2	2	4	1	2	6	1	5	3	3	2	2	5	2	2
5540	C2-LPMDR	Lima, Peru	2014	1	3	4	2	2	4	3	4	2	2	2	4	1	2	6	1	5	3	3	2	2	5	2	2
5615	C2-LPMDR	Lima, Peru	2014	1	3	4	2	2	4	3	4	2	2	2	4	1	2	6	1	5	3	3	2	2	5	2	2
6407	C2-LPMDR	Lima, Peru	2015	1	3	4	2	2	4	3	4	2	2	2	4	1	2	6	1	5	3	3	2	2	5	2	2
5299	C3-LPMDR	Lima, Peru	2014	1	3	-	2	4	4	3	3	2	2	2	4	1	2	6	1	5	3	3	2	2	6	2	2
5588	C3-LPMDR	Lima, Peru	2014	1	3	-	2	4	4	3	3	2	2	2	4	1	2	6	1	5	3	3	2	2	6	2	2
6565	C3-LPMDR	Lima, Peru	2015	1	3	-	2	4	4	3	3	2	2	2	4	1	2	6	1	5	3	3	2	2	6	2	2
6666	C3-LPMDR	Lima, Peru	2015	1	3	-	2	4	4	3	3	2	2	2	4	1	2	6	1	5	3	3	2	2	6	2	2
5249	C4-LPMDR	Lima, Peru	2014	2	3	5	2	1	3	1	3	2	3	2	4	1	1	4	1	2	2	5	3	2	8	2	2
5294	C4-LPMDR	Lima, Peru	2014	2	3	5	2	1	3	1	3	2	3	2	4	1	1	4	1	2	2	5	3	2	8	2	2
5364	C4-LPMDR	Lima, Peru	2014	2	3	5	2	1	3	1	3	2	3	2	4	1	1	4	1	2	2	5	3	2	8	2	2
5282	C5-LPMDR	Lima, Peru	2014	2	2	3	2	1	4	3	4	2	2	3	4	4	2	5	1	4	3	3	3	3	6	3	2
5642	C5-LPMDR	Lima, Peru	2014	2	2	3	2	1	4	3	4	2	2	3	4	4	2	5	1	4	3	3	3	3	6	3	2
6271	C5-LPMDR	Lima, Peru	2015	2	2	3	2	1	4	3	4	2	2	3	4	4	2	5	1	4	3	3	3	3	6	3	2
5240	C6-LPMDR	Lima, Peru	2014	2	2	3	2	2	4	3	4	2	2	3	4	4	2	5	1	4	3	3	3	3	6	3	2
5331	C6-LPMDR	Lima, Peru	2014	2	2	3	2	2	4	3	4	2	2	3	4	4	2	5	1	4	3	3	3	3	6	3	2
5226	C7-LPMDR	Lima, Peru	2014	2	1	4	1	4	3	3	2	2	5	3	4	2	2	5	1	5	3	3	3	3	2	2	2
5293	C7-LPMDR	Lima, Peru	2014	2	1	4	1	4	3	3	2	2	5	3	4	2	2	5	1	5	3	3	3	3	2	2	2
5706	C8-LPMDR	Lima, Peru	2015	1	3	4	2	2	4	2	4	2	2	2	4	1	2	6	1	5	3	3	1	2	8	2	2
6086	C8-LPMDR	Lima, Peru	2015	1	3	4	2	2	4	2	4	2	2	2	4	1	2	6	1	5	3	3	1	2	8	2	2
5541	C9-LPMDR	Lima, Peru	2014	2	4	4	2	3	3	4	5	2	2	4	4	4	2	5	1	7	3	3	5	3	8	2	3
6274	C9-LPMDR	Lima, Peru	2015	2	4	4	2	3	3	4	5	2	2	4	4	4	2	5	1	7	3	3	5	3	8	2	3
* Case with mixed infection: One of the strains corresponded to C1-LPMDR MIRU-VNTR pattern and only a partial MIRU-VNTR could be assigned to the accompanying strain (6636-B)
